# Supplementary material for: Developmental and Immune Role of a Novel Multiple Cysteine Cluster TLR From Eisenia andrei Earthworms
Source: Front Immunol. 2019 Jun 18;10:1277. doi: 10.3389/fimmu.2019.01277 (PMC6591376; doi:10.3389/fimmu.2019.01277)
Supplement: Supplementary file 2 [file Table_1.xlsx]

## Sheet: List1
Supplemental Table 1. Alpha diversity and rarefaction analysis of samples from HTS. The alpha diversity and rarefaction analysis of OTUs based on gregarine 18S rRNA from seminal vesicles of E. andrei earthworms were counted from 6000 subsampled sequences for both combinations of primers. OTUs were generated at 97% identity.
Combination of primers: SSU1f/SSU1r
	SV_01	SV_02	SV_03	SV_04	SV_05	SV_06	SV_07	SV_08	SV_09	SV_10	SV_11	SV_12
Shannon-Wiener Diversity Index	0.47	0.22	0.73	0.69	0.34	0.46	0.69	0.72	0.18	0.56	0.29	0.67
Shannon Entropy	0.67	0.32	1.06	0.99	0.49	0.66	0.10	1.04	0.26	0.80	0.42	0.97
Species Richness (S)	9	12	12	10	7	13	19	13	4	9	7	11
Total Abundance	6000	6000	6000	6000	6000	6000	6000	6000	6000	6000	6000	6000
Simpson Diversity Index	0.73	0.90	0.50	0.54	0.83	0.75	0.58	0.54	0.92	0.67	0.86	0.56
Evenness	0.21	0.09	0.29	0.30	0.18	0.18	0.23	0.28	0.13	0.25	0.15	0.28
Species Richness - 80% diversity	1	1	2	2	1	1	2	2	1	2	1	2
Chao-1	14	33	27	10.33	8	20.5	37.33	18	4	12	10	21
Number of reads	34381	23201	31426	22049	30157	8942	51871	30116	42017	11324	49491	8013
Combination of primers: SSU2f/Api1r
	SV_01	SV_02	SV_03	SV_04	SV_05	SV_06	SV_07	SV_08	SV_09	SV_10	SV_11	SV_12
Shannon-Wiener Diversity Index	0.70	0.50	0.52	0.41	0.67	0.67	0.26	0.15	0.51	0.65	0.71	0.68
Shannon Entropy	1.01	0.72	0.76	0.60	0.95	0.97	0.37	0.21	0.74	0.94	1.02	0.98
Species Richness (S)	8	7	9	7	13	9	15	7	11	12	10	8
Total Abundance	6000	6000	6000	6000	6000	6000	6000	6000	6000	6000	6000	6000
Simpson Diversity Index	0.50	0.69	0.67	0.76	0.55	0.53	0.88	0.94	0.69	0.56	0.51	0.52
Evenness	0.34	0.26	0.24	0.21	0.26	0.31	0.10	0.07	0.21	0.26	0.31	0.33
Species Richness - 80% diversity	2	1	2	1	2	2	1	1	1	2	2	2
Chao-1	18	13	19	17	31	19	27	17	18	17	15	18
reads	33165	27794	23506	23154	20053	19407	18919	17851	11711	11486	9506	6502
